# Supplementary material for: Compensation for Blur Requires Increase in Field of View and Viewing Time
Source: PLoS One. 2016 Sep 13;11(9):e0162711. doi: 10.1371/journal.pone.0162711 (PMC5021298; doi:10.1371/journal.pone.0162711)
Supplement: S1 File — (XLSX) [file pone.0162711.s001.xlsx]

## Sheet: Field of view exp._letter
	LETTER
		Viewing window size (deg)
	subject ID	1.2	2	3	4	9
Unfiltered	1	15.78	9.78	5.66	4.16	0.63
	2	12.17	6.19	2.97	1.69	0.19
	3	21.78	10.44	5.25	3.5	1.63
	4	10.3	4.78	2.56	1.16	1
	5	25.32	8.7	4.69	2.78	1.31
	6	8.62	5.73	3.28	1.75	0.81
	7	12.55	7.72	3.94	1.22	0.59
	8	12.1	5.91	3.84	2.69	1.31
	subject ID	1.2	2	3	4	9
2.8 cycles/letter	1	22.81	10.84	6.53	5.13	0.63
	2	34.46	7.59	3.34	1.52	0.13
	3	32.68	13.44	5.31	3.94	1.66
	4	16.59	6.13	3.41	1.94	0.81
	5	38.38	9.25	3.53	2.61	1.09
	6	14.04	7.19	3.59	2.38	0.56
	7	14.74	6.03	2.84	1.58	0.19
	8	17.46	7.53	4.72	3.06	1.66
	subject ID	1.2	2	3	4	9
1.5 cycles/letter	1	45.29	15.86	10.13	6.59	1.1
	2	57.15	29.11	9.27	4.35	0.78
	3	105.91	34.78	11.69	6.22	1.97
	4	22.47	14.27	7.28	3.78	1.48
	5	34.06	19.7	6.77	3.94	1.34
	6	27.63	16	5.55	3.48	1.19
	7	62.81	20.52	9.22	4.66	1.09
	8	24.75	13.78	7.52	4.4	1.28
the number of views data appear in each cell.

## Sheet: Field of view exp._face
	FACE
		Viewing window size (deg)
	subject ID	1.2	2	3	4	9
Unfiltered	1	13.12	5.85	4.89	3.11	0.93
	2	8.88	4.78	1.72	1.28	0.94
	3	17.84	7.13	4.31	2.22	1.22
	4	19.5	9.31	4.45	2.72	1.48
	5	11.28	4.72	2.97	2.5	2.5
	6	16.29	6.85	5	3.33	5.93
	7	26.42	11.16	6.69	5	3.13
	8	27.52	8.09	4.28	3.31	2.61
	subject ID	1.2	2	3	4	9
8 cycles/face	1	24.95	8.85	3.65	3.54	1.19
	2	15.74	7.22	3.63	2.09	0.72
	3	27.5	7.09	3.16	2.35	1.34
	4	114	22.13	5.94	3.81	1.94
	5	27.39	7.44	4.06	2.69	1.84
	6	31.73	7.06	4.41	3	3.21
	7	37	18.26	7.41	7.13	1.56
	8	54.67	16.31	8.28	4.56	2.16
	subject ID	1.2	2	3	4	9
5.2 cycles/face	1	47.71	18.72	8.81	6.75	0.53
	2	26.13	9.13	5.1	2.94	0.56
	3	111.31	31.13	10.47	4.25	1.72
	4	228.47	65.53	13.69	7.53	2.09
	5	60.33	15	6.03	5.19	1.81
	6	54.5	22.4	8.15	5.13	3.62
	7	46.58	37.41	14.26	10.97	3.37
	8	110.14	34.06	15.9	8.78	5.09
the number of views data appear in each cell.

## Sheet: Viewing time exp._letter
		LETTER
		Cutoff spatial-frequency (cycles/letter)
	Subject ID	1.2	1.4	1.8	2.2	4	Unfiltered
	1	163.47	83.86	50.86	32.74	21.46	7.79
	2	133.97	112.47	58.87	43.57	21.76	7.5
	3	91.38	108.37	51.57	31.17	21.56	11.52
	4	289.56	151.15	55.75	48.91	28.64	9.58
	5	113.29	62.13	37.07	32.05	17.78	6.91
	6	195.66	67.45	46.54	38.91	17.04	7.09
	7	243.36	98.87	56.33	36.27	18.85	8.4
	threshold viewing time data appear in each cell.

## Sheet: Viewing time exp._face
	FACE
	Cutoff spatial-frequency (cycles/face)
Subject ID	2.4	3.2	4.4	6	8	Unfiltered
1	44.57	33.17	29.13	28.77	22.47	27.64
2	185.56	45.16	42.17	32.06	96.25	23.36
3	1001.1	400.67	128.67	84.36	79.43	66.05
4	140.85	59.17	62.78	36.33	35.58	26.27
5	292.27	84.01	55.68	39.38	30.77	21.76
6	90.14	50.24	32.75	26.87	28.25	21.74
7	187.86	53.97	34.07	31.26	20.17	16.27
threshold viewing time data appear in each cell.

## Sheet: Area_letter
	LETTER
	Cutoff spatial-frequency (cycles/letter)
Subject ID	Unfiltered	2.8	1.5
1	9.64	10.19	12.88
2	7.18	10.5	14.31
3	9.23	10.77	14.68
4	6.69	8.79	10.23
5	9.83	10.53	10.96
6	5.34	7.6	10.52
7	6.79	8.15	13.47
8	6.78	8.68	9.97
Area data (deg2) appear in each cell.

## Sheet: Area_face
	FACE
	Cutoff spatial-frequency (cycles/face)
Subject ID	Unfiltered	8	5.2
1	10.04	14.84	23.1
2	6.59	10	13.62
3	10.29	14.7	25.47
4	10.23	23.8	30.13
5	6.58	14.18	17.12
6	6.88	15.08	23.06
7	14.08	15.03	15.75
8	11.82	17.95	27.75
Area data (deg2) appear in each cell.
